# Supplementary material for: Complex Microbiome in Brain Abscess Revealed by Whole-Genome Culture-Independent and Culture-Based Sequencing
Source: J Clin Med. 2019 Mar 12;8(3):351. doi: 10.3390/jcm8030351 (PMC6462986; doi:10.3390/jcm8030351)
Supplement: Supplementary file 1 [file jcm-08-00351-s001.zip]

Archive with 2 entries (2 files):
- Supplementary figures.pdf
- Supplementary tables.pdf
